# Supplementary material for: Diagnostic Ultrasound-Based Investigation of Central vs. Peripheral Arterial Changes Consequent to Low-Dose Caffeine Ingestion
Source: Nutrients. 2024 Jan 10;16(2):228. doi: 10.3390/nu16020228 (PMC10820579; doi:10.3390/nu16020228)
Supplement: Supplementary file 1 [file nutrients-16-00228-s001.zip]

Archive with 1 entries (1 files):
- nutrients-2784227-supplementary.pdf
